# Supplementary material for: A new species of the genus Himertosoma from the Ryukyus, Japan, with a key to species from the Palaearctic and Oriental Regions (Hymenoptera, Ichneumonidae, Banchinae)
Source: Zookeys. 2012 Oct 30;(234):59–66. doi: 10.3897/zookeys.234.3794 (PMC3496913; doi:10.3897/zookeys.234.3794)
Supplement: XML Treatment for Himertosoma [file zookeys.234.3794-treatment1.xml]

<!DOCTYPE tp:taxon-treatment
  PUBLIC "-//TaxonX//DTD Taxonomic Treatment Publishing DTD v0 20100105//EN" "tax-treatment-NSO.dtd">
<tp:taxon-treatment xmlns:tp="http://www.plazi.org/taxpub"><tp:treatment-meta><mixed-citation publication-type="journal"><person-group><name><surname>Watanabe</surname><given-names>Kyohei</given-names></name><name><surname>Maeto</surname><given-names>Kaoru</given-names></name></person-group><article-title>A new species of the genus 
                    <italic>Himertosoma</italic> from the Ryukyus, Japan, with a key to species from the Palaearctic and Oriental Regions (Hymenoptera, Ichneumonidae, Banchinae)
                </article-title><source>Zookeys</source><day>30</day><month>10</month><year>2012</year><volume>2012</volume><issue>234</issue><fpage>59</fpage><lpage>66</lpage><pub-id pub-id-type="doi">10.3897/zookeys.234.3794</pub-id></mixed-citation></tp:treatment-meta><tp:nomenclature><label>Genus</label><tp:taxon-name>
                        <tp:taxon-name-part taxon-name-part-type="genus">Himertosoma</tp:taxon-name-part>
                    <object-id xmlns:xlink="http://www.w3.org/1999/xlink" xlink:type="simple">http://species-id.net/wiki/Himertosoma</object-id>
								</tp:taxon-name><tp:taxon-authority>Schmiedeknecht, 1900</tp:taxon-authority><tp:nomenclature-citation-list><tp:nomenclature-citation><tp:taxon-name>Himertosoma</tp:taxon-name><comment>Yu and Horstmann (1997) for synonymy.</comment></tp:nomenclature-citation></tp:nomenclature-citation-list></tp:nomenclature><tp:treatment-sec sec-type="Remarks"><title>Remarks.</title><p>According to <xref ref-type="bibr" rid="B8">Townes (1970)</xref> and <xref ref-type="bibr" rid="B1">Chandra and Gupta (1977)</xref>, this genus can be separated from other atrophine genera by the combination of the following character states: occipital carina complete, its lower end joining hypostomal carina; mesoscutum often smooth; areolet always absent; tarsal claws sometimes only partly pectinate; first metasomal tergite covered with longitudinal striation, with more or less distinct median dorsal carina basally, spiracle in front of middle (<xref ref-type="fig" rid="F2">Figs 7, 8</xref>); laterotergite of fifth metasomal tergite not separated by a crease; exposed portion of fifth metasomal tergite of female only about 0.5 times as long as exposed portion of fourth metasomal tergite; and ovipositor distinctly longer than hind tibia (more than 1.4 times as long as hind tibia). However, the classification of <italic><tp:taxon-name>Himertosoma</tp:taxon-name></italic> and its most similar genus, <italic><tp:taxon-name>Lissonota</tp:taxon-name></italic> Gravenhorst, is still in dispute; <italic><tp:taxon-name>Himertosoma</tp:taxon-name></italic> can be separated from <italic><tp:taxon-name>Lissonota</tp:taxon-name></italic> only by a single character, the absence of the crease separating laterotergite of the fifth metasomal tergite. Their generic status should be reconsidered in future study.</p><p>The genus <italic><tp:taxon-name>Himertosoma</tp:taxon-name></italic>, hitherto known only from the Philippines in the Oriental Region (<xref ref-type="bibr" rid="B1">Chandra and Gupta 1977</xref>), was discovered for the first time on Amamioshima Island, the North Ryukyus, represented by the following new species.</p></tp:treatment-sec><tp:treatment-sec><!--Section generated to contain objects referenced in tp:taxon-treatment.--><fig id="F2" position="float" orientation="portrait"><label>Figures 3–9.</label><caption><p><italic><tp:taxon-name>Himertosoma kuslitzkii</tp:taxon-name></italic> sp. n., female (holotype) <bold>3, 4</bold> head, frontal (<bold>3</bold> right half indicates colour pattern) and lateral (<bold>4</bold> sculpture omitted) views; <bold>5</bold> anterior part of mesothorax, lateral view <bold>6</bold> propodeum, dorsal view <bold>7, 8</bold> first and second metasomal tergites, dorsal (<bold>7</bold>) and lateral (<bold>8</bold> punctation omitted on first metasomal tergite) views; <bold>9</bold> apical part of metasoma, lateral view.</p></caption><graphic xmlns:xlink="http://www.w3.org/1999/xlink" xlink:href="ZooKeys-234-059-g002.jpg" position="float" orientation="portrait" xlink:type="simple"/></fig></tp:treatment-sec><ref-list><ref id="B8"><mixed-citation xmlns:xlink="http://www.w3.org/1999/xlink" xlink:type="simple"><person-group><name name-style="western"><surname>Townes</surname><given-names>HK</given-names></name></person-group> (<year>1970</year>)<article-title> The genera of Ichneumonidae, part 3.</article-title><source>Memoirs of the American Entomological Institute </source><volume>13</volume>: <fpage>1</fpage>-<lpage>307</lpage>.</mixed-citation></ref><ref id="B1"><mixed-citation xmlns:xlink="http://www.w3.org/1999/xlink" xlink:type="simple"><person-group><name name-style="western"><surname>Chandra</surname><given-names>G</given-names></name><name name-style="western"><surname>Gupta</surname><given-names>VK</given-names></name></person-group> (<year>1977</year>)<article-title> Ichenumonologia Orientalis, VII. The tribes Lissonontini &amp; Banchini.</article-title><source>Oriental Insects Monograph </source><volume>7</volume>: <fpage>1</fpage>-<lpage>290</lpage>.</mixed-citation></ref></ref-list></tp:taxon-treatment>
