# Supplementary material for: A new species of the genus Himertosoma from the Ryukyus, Japan, with a key to species from the Palaearctic and Oriental Regions (Hymenoptera, Ichneumonidae, Banchinae)
Source: Zookeys. 2012 Oct 30;(234):59–66. doi: 10.3897/zookeys.234.3794 (PMC3496913; doi:10.3897/zookeys.234.3794)
Supplement: XML Treatment for Himertosoma kuslitzkii [file zookeys.234.3794-treatment2.xml]

<!DOCTYPE tp:taxon-treatment
  PUBLIC "-//TaxonX//DTD Taxonomic Treatment Publishing DTD v0 20100105//EN" "tax-treatment-NSO.dtd">
<tp:taxon-treatment xmlns:tp="http://www.plazi.org/taxpub"><tp:treatment-meta><mixed-citation publication-type="journal"><person-group><name><surname>Watanabe</surname><given-names>Kyohei</given-names></name><name><surname>Maeto</surname><given-names>Kaoru</given-names></name></person-group><article-title>A new species of the genus 
                    <italic>Himertosoma</italic> from the Ryukyus, Japan, with a key to species from the Palaearctic and Oriental Regions (Hymenoptera, Ichneumonidae, Banchinae)
                </article-title><source>Zookeys</source><day>30</day><month>10</month><year>2012</year><volume>2012</volume><issue>234</issue><fpage>59</fpage><lpage>66</lpage><pub-id pub-id-type="doi">10.3897/zookeys.234.3794</pub-id></mixed-citation></tp:treatment-meta><tp:nomenclature><tp:taxon-name>
                        <tp:taxon-name-part taxon-name-part-type="genus">Himertosoma</tp:taxon-name-part>
                        <tp:taxon-name-part taxon-name-part-type="species">kuslitzkii</tp:taxon-name-part>
                    <object-id xmlns:xlink="http://www.w3.org/1999/xlink" xlink:type="simple">urn:lsid:zoobank.org:act:DAF3559C-EB4B-4376-8EB5-E0348ED4523E</object-id>
								<object-id xmlns:xlink="http://www.w3.org/1999/xlink" xlink:type="simple">http://species-id.net/wiki/Himertosoma_kuslitzkii</object-id>
								</tp:taxon-name><tp:taxon-status xmlns:xlink="http://www.w3.org/1999/xlink" xlink:type="simple">sp. n.</tp:taxon-status><xref ref-type="fig" rid="F1">Figs 1</xref><xref ref-type="fig" rid="F2">–9</xref></tp:nomenclature><tp:treatment-sec sec-type="Type specimen"><title>Type specimen.</title><p>Holotype: ♀, Japan, Kagoshima Pref., Amamioshima Island, Sumiyou Village, near Santaro–toge, 4. June 2007, Kyohei Watanabe leg.</p></tp:treatment-sec><tp:treatment-sec sec-type="Description"><title>Description.</title><p>Body length 6.5 mm; length of fore wing 4.5 mm. Head 0.6 times as long as wide in dorsal view; clypeus 0.7 times as long as wide, smooth excluding some punctures along weak supraclypeal suture, its profile gently convex in lateral view (<xref ref-type="fig" rid="F2">Fig. 4</xref>); face 0.6 times as long as wide, median part longitudinally weakly convex, area excluding this convexity and below antennal socket covered with dense punctures (<xref ref-type="fig" rid="F2">Figs 3, 4</xref>); frons sparsely punctate (<xref ref-type="fig" rid="F2">Fig. 3</xref>); malar space 1.0 times as long as basal width of mandible; base of mandible evenly and slightly convex; lower tooth of mandible slightly shorter than upper one; vertex, gena and occiput smooth (but with minute setae and their sockets), excluding oceller area with some punctures and minute rugulae; minimum distance between lateral ocellus and margin of eye (OOL) 1.4 times as long as maximum diameter of lateral ocellus; minimum distance between lateral ocelli <!--PageBreak-->(POL) 2.0 times as long as maximum diameter of lateral ocellus. Antenna with 31 flagellomeres; first flagellomere 6.7 times as long as apical width and 1.3 times as long as second flagellomere.</p><p>Mesosoma 2.9 times as long as minimum distance between tegulae in dorsal view, polished, densely punctate excluding postero–lateral area of pronotum, mesonotum and postscutellum; epomia indistinct, obscurely present on collar (<xref ref-type="fig" rid="F2">Fig. 5</xref>); mesoscutum smooth excluding anterior face, along lateral margin and notauli, and postero–median area sparsely punctate (<xref ref-type="fig" rid="F2">Fig. 5</xref>); scutellum slightly convex, covered with sparse punctures; upper part of epicnemial carina nearly straight, reaching lower 1/4 of pronotum (<xref ref-type="fig" rid="F2">Fig. 5</xref>); episternal scrobe small, narrowly smooth; propodeum with complete posterior transverse carina and pleural carina, with area petiolaris broadly smooth medially (<xref ref-type="fig" rid="F2">Fig. 6</xref>); propodeal spiracle round. Legs: hind femur 6.0 times as long as deep, slightly bulged ventrally near base; hind tibia 9.5 times as long as wide; hind first tarsomere 2.1 times as long as second hind tarsomere and 3.0 times as long as longer hind tibial spur; tarsal claws entirely pectinate. Wings: fore wing with Cu–a distant from vein Rs+M<!--PageBreak--> by 0.6 times length of vein Cu–a; areolet absent; hind wing with distal abscissa of vein Cu1 much closer to vein 1A than to vein M, basal abscissa of vein Cu1 5.0 times as long as length of vein cu–a.</p><p>Metasoma polished and slender; first tergite 1.7 times as long as maximum width, 1.1 times as long as second tergite, densely longitudinally striate and sparsely punctate (<xref ref-type="fig" rid="F2">Figs 7, 8</xref>); second tergite 1.1 times as long as maximum width; second to fourth tergites covered with dense, large punctures excluding smooth area along each posterior <!--PageBreak-->margin (<xref ref-type="fig" rid="F1">Figs 2</xref><xref ref-type="fig" rid="F2">, 7, 8</xref>); laterotergite of fifth tergite absent (<xref ref-type="fig" rid="F2">Fig. 9</xref>); fifth and following tergites alutaceous with fine, sparse punctures; ovipositor sheath 3.0 times as long as hind tibia and 1.2 times as long as fore wing.</p><p>Colouration (<xref ref-type="fig" rid="F1">Figs 1</xref><xref ref-type="fig" rid="F2">–3</xref>). Head yellow except for: scape and pedicel brown; apex of mandible, antenna excluding scape and pedicel, longitudinal stripes below antennal sockets, frons, vertex and gena excluding orbit, occiput black. Mesosoma black, except for lateral longitudinal spots along upper and lower margins of propleuron, four longitudinal stripes on mesoscutum, two of these stripe in both sides connected anteriorly, scutellum excluding median reddish longitudinal area, tegula, subalar prominence, lower part of mesopleuron, posterior part of metapleuron yellow; median and lateral lobes on mesoscutum excluding yellowish stripe and anterior black area on median lobe of mesoscutum, mesopleuron excluding yellow area, anterior part of metapleuron red. Legs yellow, except for: ventral surface of hind coxa, hind femur, hind tibia, hind tarsus slightly brownish. Wings hyaline. Metasoma black, except for: membranous parts of sternites yellow; posterior margin of second and following tergites, posterior margin of subgenital plate whitish-yellow; subgenital plate excluding white posterior margin, ovipositor brown.</p><p><bold>Male.</bold> Unknown.</p><fig id="F1" position="float" orientation="portrait"><label>Figures 1–2.</label><caption><p><italic><tp:taxon-name>Himertosoma kuslitzkii</tp:taxon-name></italic> sp. n., female (holotype) <bold>1</bold> Body, lateral view <bold>2</bold> head, mesosoma and metasoma, dorsal view.</p></caption><graphic xmlns:xlink="http://www.w3.org/1999/xlink" xlink:href="ZooKeys-234-059-g001.jpg" position="float" orientation="portrait" xlink:type="simple"/></fig><fig id="F2" position="float" orientation="portrait"><label>Figures 3–9.</label><caption><p><italic><tp:taxon-name>Himertosoma kuslitzkii</tp:taxon-name></italic> sp. n., female (holotype) <bold>3, 4</bold> head, frontal (<bold>3</bold> right half indicates colour pattern) and lateral (<bold>4</bold> sculpture omitted) views; <bold>5</bold> anterior part of mesothorax, lateral view <bold>6</bold> propodeum, dorsal view <bold>7, 8</bold> first and second metasomal tergites, dorsal (<bold>7</bold>) and lateral (<bold>8</bold> punctation omitted on first metasomal tergite) views; <bold>9</bold> apical part of metasoma, lateral view.</p></caption><graphic xmlns:xlink="http://www.w3.org/1999/xlink" xlink:href="ZooKeys-234-059-g002.jpg" position="float" orientation="portrait" xlink:type="simple"/></fig></tp:treatment-sec><tp:treatment-sec sec-type="Distribution"><title>Distribution.</title><p>Japan (Ryukyus: Amamioshima Island).</p></tp:treatment-sec><tp:treatment-sec sec-type="Etymology"><title>Etymology.</title><p>This species is named after V. S. Kuslitzky, who has contributed to the classification of <tp:taxon-name>Banchinae</tp:taxon-name> with excellent observations and to the faunal knowledge of ichneumonids in Far East Asia.</p></tp:treatment-sec><tp:treatment-sec sec-type="Remarks"><title>Remarks.</title><p>This species has all the characteristics of <italic><tp:taxon-name>Himertosoma</tp:taxon-name></italic> mentioned above and is distinguished from congeners by the combination of the following character states: flagellum with around 31 segments; propodeum nearly evenly punctate in front of posterior transverse carina (<xref ref-type="fig" rid="F2">Fig. 6</xref>); first metasomal tergite 1.7 times as long as maximum width; ovipositor sheath 3.0 times as long as hind tibia; mesosoma tricoloured (black, yellow and red) (<xref ref-type="fig" rid="F2">Figs 1, 2</xref>); second and following metasomal tergites with whitish bands along posterior margins (<xref ref-type="fig" rid="F2">Figs 1, 2</xref>); ovipositor sheath 3.0 times as long as hind tibia and 1.2 times as long as fore wing; and mesosoma tricoloured.</p><p>This species resembles two Oriental species, <italic><tp:taxon-name>Himertosoma philippense</tp:taxon-name></italic> and <italic><tp:taxon-name>Himertosoma townesi</tp:taxon-name></italic>, in having similar colour patterns on the head and metasoma, the over 30–segmented flagellum and the relatively long first metasomal tergite, but can be easily distinguished from them as shown in the following key.</p><sec sec-type="Key to Palaearctic and Oriental species of Himertosoma (♀)"><title>Key to Palaearctic and Oriental species of <italic><tp:taxon-name>Himertosoma</tp:taxon-name></italic> (♀)</title><table-wrap content-type="key" position="anchor" orientation="portrait"><table><tbody><tr><td rowspan="1" colspan="1">1</td><td rowspan="1" colspan="1">First metasomal tergite wide, 1.0–1.4 times as long as maximum (apical) width. Antenna with 26–27 flagellomeres. Inner orbit without yellow marking (face completely black) or metasomal tergites tinged with red. Palaearctic Region</td><td rowspan="1" colspan="1">2<!--PageBreak--></td></tr><tr><td rowspan="1" colspan="1">–</td><td rowspan="1" colspan="1">First metasomal tergite slender, 1.7–2.0 times as long as maximum width. Antenna with 30–32 flagellomeres. Inner orbit with yellow stripe or face completely yellow. Metasomal tergites largely black, without conspicuous reddish areas. Oriental Region</td><td rowspan="1" colspan="1">3</td></tr><tr><td rowspan="1" colspan="1">2</td><td rowspan="1" colspan="1">First metasomal tergite 1.4 times as long as apical width. Ovipositor sheath longer than fore wing. Metasomal tergites tinged with red. Russian Far East and Japan</td><td rowspan="1" colspan="1"><italic><tp:taxon-name>Himertosoma uchidai</tp:taxon-name></italic> Kuslitzky, 2007 (=<italic><tp:taxon-name>Himertosoma sulcata</tp:taxon-name></italic> Kuslitzky, 1995)</td></tr><tr><td rowspan="1" colspan="1">–</td><td rowspan="1" colspan="1">First metasomal tergite 1.0 times as long as apical width. Ovipositor sheath shorter than fore wing. Metasomal tergites black, without conspicuous reddish areas. Egypt, Israel, Syria and Uzbekistan</td><td rowspan="1" colspan="1"><italic><tp:taxon-name>Himertosoma superbum</tp:taxon-name></italic> Schmiedeknecht, 1900</td></tr><tr><td rowspan="1" colspan="1">3</td><td rowspan="1" colspan="1">Propodeum covered with transverse striations in front of posterior transverse carina. Malar space 0.7 times as long as basal width of mandible. Ovipositor very long, its sheath 3.6 times as long as hind tibia. The Philippines</td><td rowspan="1" colspan="1"><italic><tp:taxon-name>Himertosoma townesi</tp:taxon-name></italic> Chandra &amp; Gupta, 1977</td></tr><tr><td rowspan="1" colspan="1">–</td><td rowspan="1" colspan="1">Propodeum nearly entirely covered with punctures before posterior transverse carina (<xref ref-type="fig" rid="F2">Fig. 6</xref>). Malar space and ovipositor sheath not as above</td><td rowspan="1" colspan="1">4</td></tr><tr><td rowspan="1" colspan="1">4</td><td rowspan="1" colspan="1">Mesosoma bicoloured (black and yellow). Malar space 0.5 times as long as basal width of mandible. Ovipositor sheath 2.0 times as long as hind tibia. The Philippines</td><td rowspan="1" colspan="1"><italic><tp:taxon-name>Himertosoma philippense</tp:taxon-name></italic> Chandra &amp; Gupta, 1977</td></tr><tr><td rowspan="1" colspan="1">–</td><td rowspan="1" colspan="1">Mesosoma tricoloured (black, yellow and red) (<xref ref-type="fig" rid="F1">Figs 1, 2</xref>). Malar space 1.0 times as long as basal width of mandible. Ovipositor sheath 3.0 times as long as hind tibia. Japan (the Ryukyus)</td><td rowspan="1" colspan="1"><italic><tp:taxon-name>Himertosoma kuslitzkii</tp:taxon-name></italic> sp. n.</td></tr></tbody></table></table-wrap></sec></tp:treatment-sec></tp:taxon-treatment>
